# Supplementary material for: Genome-Wide Investigation of the NAC Gene Family and Its Potential Association with the Secondary Cell Wall in Moso Bamboo
Source: Biomolecules. 2019 Oct 14;9(10):609. doi: 10.3390/biom9100609 (PMC6843218; doi:10.3390/biom9100609)
Supplement: Supplementary file 1 [file biomolecules-09-00609-s001.zip]

Archive with 9 entries (8 files):
- Supplementary files/Figure S1.docx
- Supplementary files/
- Supplementary files/Figure S2.docx
- Supplementary files/Table S1.docx
- Supplementary files/Table S2.xlsx
- Supplementary files/Table S3.xlsx
- Supplementary files/Table S4.xlsx
- Supplementary files/Table S5.docx
- Supplementary files/Table S6.docx
