# Supplementary material for: Genome-Wide Investigation of the NAC Gene Family and Its Potential Association with the Secondary Cell Wall in Moso Bamboo
Source: Biomolecules. 2019 Oct 14;9(10):609. doi: 10.3390/biom9100609 (PMC6843218; doi:10.3390/biom9100609)
Supplement: Supplementary file 1 [file biomolecules-09-00609-s001.zip › Supplementary files/Table S2.xlsx]

## Sheet: Sheet1
Table S2. NAC proteins from moso bamboo and Arabidopsis.
Moso bamboo				Arabidopsis
Name	TF ID			Name	AGI_code
PeNAC1	PH01000001G1600			AtNAC1	At1g01010.1
PeNAC2	PH01000002G2670			AtNAC2	At1g01720.1
PeNAC3	PH01000003G1230			AtNAC3	At1g02220.1
PeNAC4	PH01000009G0870			AtNAC4	At1g02230.1
PeNAC5	PH01000017G0480			AtNAC5	At1g02250.1
PeNAC6	PH01000021G0720			AtNAC6	At1g03490.1
PeNAC7	PH01000041G2170			AtNAC7	At1g12260.1
PeNAC8	PH01000044G0380			AtNAC8	At1g25580.1
PeNAC9	PH01000053G1640			AtNAC9	At1g26870.1
PeNAC10	PH01000053G1650			AtNAC10	At1g28470.1
PeNAC11	PH01000059G0340			AtNAC11	At1g32510.1
PeNAC12	PH01000063G0560			AtNAC12	At1g32770.1
PeNAC13	PH01000070G0710			AtNAC13	At1g32870.1
PeNAC14	PH01000070G1490			AtNAC14	At1g33060.1
PeNAC15	PH01000071G0980			AtNAC15	At1g33280.1
PeNAC16	PH01000077G1100			AtNAC16	At1g34180.1
PeNAC17	PH01000077G1110			AtNAC17	At1g34190.1
PeNAC18	PH01000093G0340			AtNAC18	At1g52880.1
PeNAC19	PH01000110G0680			AtNAC19	At1g52890.1
PeNAC20	PH01000111G0400			AtNAC20	At1g54330.1
PeNAC21	PH01000111G0850			AtNAC21	At1g56010.1
PeNAC22	PH01000117G0520			AtNAC22	At1g56010.2
PeNAC23	PH01000122G1000			AtNAC23	At1g60280.1
PeNAC24	PH01000140G1040			AtNAC24	At1g60350.1
PeNAC25	PH01000141G0120			AtNAC25	At1g61110.1
PeNAC26	PH01000141G1130			AtNAC26	At1g62700.1
PeNAC27	PH01000148G1280			AtNAC27	At1g64105.1
PeNAC28	PH01000177G0520			AtNAC28	At1g65910.1
PeNAC29	PH01000183G1320			AtNAC29	At1g69490.1
PeNAC30	PH01000260G0100			AtNAC30	At1g71930.1
PeNAC31	PH01000261G0890			AtNAC31	At1g76420.1
PeNAC32	PH01000298G0850			AtNAC32	At1g77450.1
PeNAC33	PH01000309G0360			AtNAC33	At1g79580.1
PeNAC34	PH01000317G0680			AtNAC34	At2g02450.1
PeNAC35	PH01000331G1100			AtNAC35	At2g02450.2
PeNAC36	PH01000352G0610			AtNAC36	At2g17040.1
PeNAC37	PH01000358G0570			AtNAC37	At2g18060.1
PeNAC38	PH01000376G0720			AtNAC38	At2g24430.1
PeNAC39	PH01000381G0780			AtNAC39	At2g24430.2
PeNAC40	PH01000382G0290			AtNAC40	At2g27300.1
PeNAC41	PH01000383G0210			AtNAC41	At2g33480.1
PeNAC42	PH01000439G0460			AtNAC42	At2g43000.1
PeNAC43	PH01000468G0060			AtNAC43	At2g46770.1
PeNAC44	PH01000483G1000			AtNAC44	At3g01600.1
PeNAC45	PH01000491G0390			AtNAC45	At3g03200.1
PeNAC46	PH01000501G0450			AtNAC46	At3g04060.1
PeNAC47	PH01000589G0830			AtNAC47	At3g04070.1
PeNAC48	PH01000652G0840			AtNAC48	At3g04420.1
PeNAC49	PH01000653G0110			AtNAC49	At3g04430.1
PeNAC50	PH01000667G0650			AtNAC50	At3g10480.1
PeNAC51	PH01000724G0330			AtNAC51	At3g10490.1
PeNAC52	PH01000729G0360			AtNAC52	At3g10490.2
PeNAC53	PH01000762G0770			AtNAC53	At3g10500.1
PeNAC54	PH01000794G0630			AtNAC54	At3g15170.1
PeNAC55	PH01000832G0670			AtNAC55	At3g15500.1
PeNAC56	PH01000845G0490			AtNAC56	At3g15510.1
PeNAC57	PH01000856G0430			AtNAC57	At3g17730.1
PeNAC58	PH01000891G0360			AtNAC58	At3g18400.1
PeNAC59	PH01000970G0550			AtNAC59	At3g29035.1
PeNAC60	PH01001063G0490			AtNAC60	At3g44290.1
PeNAC61	PH01001153G0250			AtNAC61	At3g44350.1
PeNAC62	PH01001168G0540			AtNAC62	At3g49530.1
PeNAC63	PH01001177G0140			AtNAC63	At3g55210.1
PeNAC64	PH01001184G0040			AtNAC64	At3g56530.1
PeNAC65	PH01001195G0450			AtNAC65	At3g56560.1
PeNAC66	PH01001292G0350			AtNAC66	At3g61910.1
PeNAC67	PH01001309G0120			AtNAC67	At4g01520.1
PeNAC68	PH01001428G0090			AtNAC68	At4g01540.1
PeNAC69	PH01001618G0390			AtNAC69	At4g01550.1
PeNAC70	PH01001652G0230			AtNAC70	At4g10350.1
PeNAC71	PH01001664G0230			AtNAC71	At4g17980.1
PeNAC72	PH01001683G0170			AtNAC72	At4g27410.2
PeNAC73	PH01001753G0040			AtNAC73	At4g28500.1
PeNAC74	PH01001770G0220			AtNAC74	At4g28530.1
PeNAC75	PH01001797G0410			AtNAC75	At4g29230.1
PeNAC76	PH01001896G0060			AtNAC76	At4g36160.1
PeNAC77	PH01002026G0020			AtNAC77	At5g04400.1
PeNAC78	PH01002131G0260			AtNAC78	At5g04410.1
PeNAC79	PH01002245G0380			AtNAC79	At5g07680.1
PeNAC80	PH01002276G0270			AtNAC80	At5g07680.2
PeNAC81	PH01002611G0200			AtNAC81	At5g08790.1
PeNAC82	PH01002631G0130			AtNAC82	At5g09330.1
PeNAC83	PH01002777G0100			AtNAC83	At5g13180.1
PeNAC84	PH01002998G0240			AtNAC84	At5g14000.1
PeNAC85	PH01003084G0080			AtNAC85	At5g14490.1
PeNAC86	PH01003138G0210			AtNAC86	At5g17260.1
PeNAC87	PH01003190G0100			AtNAC87	At5g18270.1
PeNAC88	PH01003898G0190			AtNAC88	At5g18300.1
PeNAC89	PH01004006G0090			AtNAC89	At5g22290.1
PeNAC90	PH01004129G0090			AtNAC90	At5g22380.1
PeNAC91	PH01004181G0160			AtNAC91	At5g24590.2
PeNAC92	PH01004390G0110			AtNAC92	At5g39610.1
PeNAC93	PH01004605G0030			AtNAC93	At5g39690.1
PeNAC94	PH01006140G0010			AtNAC94	At5g39820.1
				AtNAC95	At5g41090.1
				AtNAC96	At5g46590.1
				AtNAC97	At5g50820.1
				AtNAC98	At5g53950.1
				AtNAC99	At5g56620.1
				AtNAC100	At5g61430.1
				AtNAC101	At5g62380.1
				AtNAC102	At5g63790.1
				AtNAC103	At5g64060.1
				AtNAC104	At5g64530.1
				AtNAC105	At5g66300.1
