# Supplementary material for: Genome-Wide Investigation of the NAC Gene Family and Its Potential Association with the Secondary Cell Wall in Moso Bamboo
Source: Biomolecules. 2019 Oct 14;9(10):609. doi: 10.3390/biom9100609 (PMC6843218; doi:10.3390/biom9100609)
Supplement: Supplementary file 1 [file biomolecules-09-00609-s001.zip › Supplementary files/Table S3.xlsx]

## Sheet: Sheet1
Table S3. Different PeNACs targeted by the same miRNA.
miRNA	Taget gene
osa-miR1319a	PeNAC7
	PeNAC22
	PeNAC34
osa-miR1319b	PeNAC54
	PeNAC90
osa-miR1320	PeNAC5
	PeNAC6
	PeNAC39
	PeNAC45
	PeNAC70
	PeNAC77
	PeNAC81
	PeNAC88
osa-miR1423	PeNAC88
osa-miR1424	PeNAC23
	PeNAC29
	PeNAC36
	PeNAC77
osa-miR1425	PeNAC6
	PeNAC29
	PeNAC49
	PeNAC54
	PeNAC57
	PeNAC75
	PeNAC81
	PeNAC90
	PeNAC93
osa-miR1426	PeNAC3
	PeNAC19
	PeNAC29
	PeNAC44
	PeNAC54
	PeNAC59
	PeNAC71
osa-miR1427	PeNAC23
	PeNAC69
	PeNAC74
	PeNAC86
osa-miR1428a	PeNAC9
	PeNAC15
	PeNAC23
	PeNAC29
	PeNAC41
	PeNAC56
	PeNAC62
	PeNAC66
	PeNAC70
	PeNAC75
	PeNAC85
	PeNAC93
osa-miR1428b	PeNAC23
	PeNAC29
	PeNAC40
	PeNAC70
	PeNAC77
	PeNAC85
osa-miR1428c	PeNAC23
	PeNAC29
	PeNAC40
	PeNAC70
	PeNAC77
	PeNAC85
osa-miR1428d	PeNAC23
	PeNAC29
	PeNAC40
	PeNAC70
	PeNAC77
	PeNAC85
osa-miR1428e	PeNAC15
	PeNAC23
	PeNAC26
	PeNAC29
	PeNAC40
	PeNAC70
	PeNAC77
	PeNAC82
	PeNAC85
osa-miR1428f	PeNAC15
	PeNAC26
	PeNAC82
osa-miR1428g	PeNAC15
	PeNAC26
	PeNAC82
osa-miR1429	PeNAC8
	PeNAC14
	PeNAC36
	PeNAC37
	PeNAC38
	PeNAC45
	PeNAC55
	PeNAC65
	PeNAC75
	PeNAC81
	PeNAC93
osa-miR1430	PeNAC24
	PeNAC74
osa-miR1431	PeNAC8
	PeNAC27
	PeNAC84
	PeNAC87
osa-miR1432	PeNAC34
	PeNAC40
	PeNAC60
osa-miR1435	PeNAC35
	PeNAC77
osa-miR1436	PeNAC45
	PeNAC88
osa-miR1437a	PeNAC33
	PeNAC39
osa-miR1437b	PeNAC1
	PeNAC5
	PeNAC10
	PeNAC14
	PeNAC28
	PeNAC37
	PeNAC38
	PeNAC41
	PeNAC51
	PeNAC52
	PeNAC57
	PeNAC65
	PeNAC77
	PeNAC84
	PeNAC85
	PeNAC89
	PeNAC90
osa-miR1438	PeNAC1
	PeNAC23
	PeNAC24
	PeNAC29
	PeNAC55
	PeNAC73
	PeNAC74
	PeNAC75
	PeNAC81
	PeNAC86
osa-miR1439	PeNAC1
	PeNAC23
	PeNAC27
	PeNAC29
	PeNAC44
	PeNAC62
	PeNAC67
	PeNAC70
	PeNAC84
	PeNAC93
osa-miR1440a	PeNAC88
osa-miR1440b	PeNAC1
	PeNAC19
	PeNAC23
	PeNAC29
	PeNAC39
	PeNAC45
	PeNAC46
osa-miR1441	PeNAC21
	PeNAC57
	PeNAC60
osa-miR1442	PeNAC37
	PeNAC59
osa-miR156a	PeNAC1
	PeNAC5
	PeNAC6
	PeNAC18
	PeNAC20
	PeNAC24
	PeNAC29
	PeNAC32
	PeNAC37
	PeNAC62
	PeNAC70
	PeNAC75
	PeNAC82
	PeNAC83
	PeNAC84
osa-miR156b	PeNAC1
	PeNAC5
	PeNAC6
	PeNAC18
	PeNAC20
	PeNAC24
	PeNAC29
	PeNAC32
	PeNAC35
	PeNAC37
	PeNAC62
	PeNAC70
	PeNAC75
	PeNAC76
	PeNAC82
	PeNAC83
	PeNAC84
osa-miR156c	PeNAC1
	PeNAC5
	PeNAC6
	PeNAC18
	PeNAC20
	PeNAC24
	PeNAC29
	PeNAC32
	PeNAC37
	PeNAC62
	PeNAC70
	PeNAC75
	PeNAC82
	PeNAC83
	PeNAC84
osa-miR156d	PeNAC1
	PeNAC5
	PeNAC6
	PeNAC18
	PeNAC20
	PeNAC24
	PeNAC29
	PeNAC32
	PeNAC37
	PeNAC62
	PeNAC70
	PeNAC75
	PeNAC82
	PeNAC83
	PeNAC84
osa-miR156e	PeNAC1
	PeNAC5
	PeNAC6
	PeNAC18
	PeNAC20
	PeNAC24
	PeNAC29
	PeNAC32
	PeNAC37
	PeNAC62
	PeNAC70
	PeNAC75
	PeNAC82
	PeNAC83
	PeNAC84
osa-miR156f	PeNAC1
	PeNAC5
	PeNAC6
	PeNAC18
	PeNAC20
	PeNAC22
	PeNAC24
	PeNAC29
	PeNAC32
	PeNAC37
	PeNAC41
	PeNAC60
	PeNAC62
	PeNAC70
	PeNAC75
	PeNAC82
	PeNAC83
	PeNAC84
osa-miR156g	PeNAC1
	PeNAC5
	PeNAC6
	PeNAC18
	PeNAC20
	PeNAC24
	PeNAC29
	PeNAC32
	PeNAC37
	PeNAC62
	PeNAC70
	PeNAC75
	PeNAC82
	PeNAC83
	PeNAC84
osa-miR156h	PeNAC1
	PeNAC5
	PeNAC6
	PeNAC18
	PeNAC20
	PeNAC22
	PeNAC24
	PeNAC29
	PeNAC32
	PeNAC37
	PeNAC41
	PeNAC60
	PeNAC62
	PeNAC70
	PeNAC75
	PeNAC82
	PeNAC83
	PeNAC84
osa-miR156i	PeNAC1
	PeNAC5
	PeNAC6
	PeNAC18
	PeNAC20
	PeNAC24
	PeNAC29
	PeNAC32
	PeNAC37
	PeNAC62
	PeNAC70
	PeNAC75
	PeNAC82
	PeNAC83
	PeNAC84
osa-miR156j	PeNAC1
	PeNAC5
	PeNAC6
	PeNAC18
	PeNAC20
	PeNAC21
	PeNAC22
	PeNAC24
	PeNAC29
	PeNAC32
	PeNAC36
	PeNAC37
	PeNAC62
	PeNAC70
	PeNAC75
	PeNAC82
	PeNAC83
	PeNAC84
	PeNAC89
osa-miR156k	PeNAC3
	PeNAC6
	PeNAC24
	PeNAC32
	PeNAC34
	PeNAC37
	PeNAC62
	PeNAC67
	PeNAC77
	PeNAC82
	PeNAC83
	PeNAC84
osa-miR156l	PeNAC6
	PeNAC22
	PeNAC24
	PeNAC29
	PeNAC34
	PeNAC41
	PeNAC60
	PeNAC62
	PeNAC81
	PeNAC83
	PeNAC84
osa-miR159a.1	PeNAC20
	PeNAC22
	PeNAC34
	PeNAC49
	PeNAC92
osa-miR159a.2	PeNAC1
	PeNAC28
	PeNAC38
	PeNAC47
	PeNAC54
	PeNAC57
	PeNAC76
	PeNAC85
	PeNAC92
osa-miR159b	PeNAC20
	PeNAC22
	PeNAC34
	PeNAC49
	PeNAC92
osa-miR159c	PeNAC20
	PeNAC22
	PeNAC34
	PeNAC45
	PeNAC49
osa-miR159d	PeNAC20
	PeNAC22
	PeNAC34
	PeNAC45
	PeNAC49
osa-miR159e	PeNAC20
	PeNAC22
	PeNAC34
	PeNAC45
	PeNAC49
osa-miR159f	PeNAC92
	PeNAC94
osa-miR160a	PeNAC21
	PeNAC36
	PeNAC62
	PeNAC63
	PeNAC82
	PeNAC92
osa-miR160b	PeNAC21
	PeNAC36
	PeNAC62
	PeNAC63
	PeNAC82
	PeNAC92
osa-miR160c	PeNAC21
	PeNAC53
	PeNAC62
	PeNAC72
	PeNAC92
osa-miR160d	PeNAC21
	PeNAC62
	PeNAC63
	PeNAC92
osa-miR160e	PeNAC21
	PeNAC72
	PeNAC82
	PeNAC92
osa-miR160f	PeNAC8
	PeNAC45
	PeNAC56
	PeNAC57
	PeNAC71
osa-miR164a	PeNAC4
	PeNAC12
	PeNAC18
	PeNAC19
	PeNAC24
	PeNAC29
	PeNAC36
	PeNAC37
	PeNAC42
	PeNAC44
	PeNAC46
	PeNAC67
	PeNAC90
osa-miR164b	PeNAC4
	PeNAC12
	PeNAC18
	PeNAC19
	PeNAC24
	PeNAC29
	PeNAC36
	PeNAC37
	PeNAC42
	PeNAC44
	PeNAC46
	PeNAC67
	PeNAC90
osa-miR164c	PeNAC9
	PeNAC18
	PeNAC19
	PeNAC23
	PeNAC24
	PeNAC29
	PeNAC44
	PeNAC45
	PeNAC46
	PeNAC67
osa-miR164d	PeNAC4
	PeNAC12
	PeNAC18
	PeNAC19
	PeNAC24
	PeNAC29
	PeNAC36
	PeNAC37
	PeNAC42
	PeNAC44
	PeNAC46
	PeNAC67
	PeNAC90
osa-miR164e	PeNAC4
	PeNAC12
	PeNAC18
	PeNAC19
	PeNAC24
	PeNAC29
	PeNAC36
	PeNAC37
	PeNAC42
	PeNAC44
	PeNAC46
	PeNAC67
	PeNAC90
osa-miR164f	PeNAC4
	PeNAC12
	PeNAC18
	PeNAC19
	PeNAC24
	PeNAC29
	PeNAC36
	PeNAC37
	PeNAC42
	PeNAC44
	PeNAC46
	PeNAC67
	PeNAC90
osa-miR166a	PeNAC5
	PeNAC18
	PeNAC32
	PeNAC34
	PeNAC44
	PeNAC49
	PeNAC68
	PeNAC70
	PeNAC75
	PeNAC86
	PeNAC94
osa-miR166b	PeNAC32
	PeNAC37
	PeNAC38
	PeNAC69
	PeNAC75
	PeNAC81
	PeNAC84
	PeNAC92
osa-miR166c	PeNAC5
	PeNAC32
	PeNAC44
	PeNAC75
	PeNAC81
osa-miR166d	PeNAC5
	PeNAC22
	PeNAC32
	PeNAC37
	PeNAC75
	PeNAC78
	PeNAC81
osa-miR166e	PeNAC5
	PeNAC18
	PeNAC34
	PeNAC44
	PeNAC49
	PeNAC51
	PeNAC68
	PeNAC70
	PeNAC75
	PeNAC86
	PeNAC88
	PeNAC94
osa-miR166f	PeNAC32
	PeNAC75
osa-miR166g	PeNAC1
	PeNAC32
	PeNAC55
	PeNAC57
	PeNAC75
	PeNAC90
osa-miR166h	PeNAC1
	PeNAC32
	PeNAC75
	PeNAC81
	PeNAC86
osa-miR166i	PeNAC63
	PeNAC77
	PeNAC92
osa-miR166j	PeNAC18
	PeNAC32
	PeNAC75
	PeNAC88
osa-miR166k	PeNAC11
	PeNAC13
	PeNAC19
	PeNAC37
	PeNAC45
	PeNAC50
	PeNAC75
osa-miR166l	PeNAC5
	PeNAC61
	PeNAC75
	PeNAC77
	PeNAC88
osa-miR166m	PeNAC32
	PeNAC75
osa-miR167a	PeNAC17
	PeNAC30
	PeNAC41
	PeNAC73
	PeNAC75
	PeNAC77
	PeNAC84
	PeNAC93
osa-miR167b	PeNAC17
	PeNAC30
	PeNAC41
	PeNAC73
	PeNAC84
osa-miR167c	PeNAC17
	PeNAC27
	PeNAC30
	PeNAC41
	PeNAC73
	PeNAC84
osa-miR167d	PeNAC13
	PeNAC17
	PeNAC30
	PeNAC39
	PeNAC41
	PeNAC55
	PeNAC65
	PeNAC67
	PeNAC73
	PeNAC84
osa-miR167e	PeNAC17
	PeNAC30
	PeNAC41
	PeNAC44
	PeNAC45
	PeNAC59
	PeNAC60
	PeNAC73
	PeNAC84
osa-miR167f	PeNAC17
	PeNAC30
	PeNAC41
	PeNAC73
	PeNAC84
osa-miR167g	PeNAC17
	PeNAC30
	PeNAC41
	PeNAC73
	PeNAC84
osa-miR167h	PeNAC17
	PeNAC30
	PeNAC37
	PeNAC41
	PeNAC55
	PeNAC59
	PeNAC73
	PeNAC84
osa-miR167i	PeNAC17
	PeNAC30
	PeNAC41
	PeNAC44
	PeNAC45
	PeNAC59
	PeNAC60
	PeNAC73
	PeNAC84
osa-miR167j	PeNAC17
	PeNAC30
	PeNAC41
	PeNAC73
	PeNAC84
osa-miR168a	PeNAC54
	PeNAC55
	PeNAC61
	PeNAC74
	PeNAC82
osa-miR168b	PeNAC17
	PeNAC23
	PeNAC43
	PeNAC53
	PeNAC55
	PeNAC74
	PeNAC76
osa-miR169a	PeNAC22
	PeNAC33
	PeNAC67
	PeNAC85
osa-miR169b	PeNAC22
	PeNAC33
	PeNAC67
	PeNAC85
osa-miR169c	PeNAC22
	PeNAC33
	PeNAC67
	PeNAC85
osa-miR169d	PeNAC23
	PeNAC57
	PeNAC67
osa-miR169e	PeNAC33
	PeNAC57
	PeNAC67
osa-miR169f.1	PeNAC33
	PeNAC57
	PeNAC67
osa-miR169f.2	PeNAC29
	PeNAC32
	PeNAC44
	PeNAC90
osa-miR169g	PeNAC33
	PeNAC57
	PeNAC67
osa-miR169h	PeNAC33
	PeNAC57
	PeNAC67
osa-miR169i	PeNAC6
	PeNAC11
	PeNAC19
	PeNAC20
	PeNAC23
	PeNAC29
	PeNAC33
	PeNAC34
	PeNAC44
	PeNAC45
	PeNAC57
	PeNAC67
	PeNAC70
	PeNAC76
	PeNAC80
	PeNAC86
osa-miR169j	PeNAC33
	PeNAC57
	PeNAC67
osa-miR169k	PeNAC33
	PeNAC57
	PeNAC67
osa-miR169l	PeNAC33
	PeNAC57
	PeNAC67
osa-miR169m	PeNAC33
	PeNAC57
	PeNAC67
osa-miR169n	PeNAC22
	PeNAC57
	PeNAC67
osa-miR169o	PeNAC22
	PeNAC57
	PeNAC67
osa-miR169p	PeNAC48
	PeNAC57
osa-miR169r	PeNAC1
	PeNAC33
	PeNAC42
	PeNAC44
	PeNAC57
	PeNAC67
osa-miR171b	PeNAC39
osa-miR171c	PeNAC6
	PeNAC20
	PeNAC24
	PeNAC34
	PeNAC39
	PeNAC40
osa-miR171d	PeNAC39
osa-miR171e	PeNAC11
	PeNAC39
	PeNAC49
osa-miR171f	PeNAC6
	PeNAC37
	PeNAC38
	PeNAC39
	PeNAC45
	PeNAC46
	PeNAC55
	PeNAC66
	PeNAC81
	PeNAC90
osa-miR171h	PeNAC90
osa-miR171i	PeNAC6
	PeNAC24
	PeNAC37
	PeNAC44
	PeNAC57
	PeNAC60
	PeNAC73
	PeNAC74
	PeNAC86
osa-miR172a	PeNAC12
	PeNAC54
	PeNAC84
	PeNAC88
osa-miR172b	PeNAC71
osa-miR172c	PeNAC75
osa-miR172d	PeNAC12
	PeNAC34
	PeNAC54
	PeNAC71
	PeNAC84
	PeNAC88
osa-miR1846a	PeNAC11
	PeNAC13
	PeNAC19
	PeNAC44
	PeNAC46
	PeNAC59
	PeNAC87
	PeNAC92
osa-miR1846b	PeNAC11
	PeNAC13
	PeNAC19
	PeNAC44
	PeNAC46
	PeNAC59
	PeNAC87
	PeNAC92
osa-miR1846c	PeNAC10
	PeNAC13
	PeNAC19
	PeNAC24
	PeNAC44
	PeNAC46
	PeNAC59
	PeNAC89
osa-miR1846d	PeNAC13
	PeNAC33
	PeNAC70
	PeNAC77
osa-miR1846e	PeNAC24
	PeNAC44
	PeNAC46
osa-miR1847.1	PeNAC59
	PeNAC69
	PeNAC70
	PeNAC77
	PeNAC84
	PeNAC88
osa-miR1848	PeNAC3
	PeNAC8
	PeNAC17
	PeNAC27
	PeNAC38
	PeNAC57
	PeNAC76
	PeNAC94
osa-miR1849	PeNAC11
	PeNAC55
	PeNAC74
	PeNAC90
	PeNAC92
osa-miR1850.1	PeNAC1
	PeNAC5
	PeNAC13
	PeNAC15
	PeNAC53
	PeNAC62
	PeNAC74
	PeNAC75
	PeNAC88
	PeNAC90
osa-miR1850.2	PeNAC3
	PeNAC5
	PeNAC8
	PeNAC11
	PeNAC34
	PeNAC37
	PeNAC65
	PeNAC67
	PeNAC90
osa-miR1850.3	PeNAC3
	PeNAC11
	PeNAC14
	PeNAC37
	PeNAC49
	PeNAC92
osa-miR1851	PeNAC4
	PeNAC37
	PeNAC81
	PeNAC90
osa-miR1852	PeNAC6
	PeNAC13
	PeNAC34
	PeNAC37
	PeNAC44
	PeNAC45
	PeNAC62
	PeNAC64
	PeNAC77
	PeNAC94
osa-miR1853	PeNAC1
	PeNAC11
	PeNAC13
	PeNAC14
	PeNAC41
	PeNAC58
	PeNAC59
	PeNAC92
osa-miR1854	PeNAC41
	PeNAC49
	PeNAC53
	PeNAC54
	PeNAC55
	PeNAC60
	PeNAC62
	PeNAC75
	PeNAC83
	PeNAC84
	PeNAC90
	PeNAC93
osa-miR1855	PeNAC69
	PeNAC71
	PeNAC90
osa-miR1856	PeNAC7
	PeNAC29
osa-miR1857	PeNAC5
	PeNAC11
	PeNAC15
	PeNAC18
	PeNAC28
	PeNAC29
	PeNAC34
	PeNAC37
	PeNAC39
	PeNAC40
	PeNAC47
	PeNAC49
	PeNAC50
	PeNAC58
	PeNAC65
	PeNAC67
	PeNAC71
	PeNAC74
	PeNAC75
	PeNAC77
	PeNAC83
	PeNAC90
osa-miR1858a	PeNAC23
	PeNAC24
	PeNAC34
	PeNAC37
	PeNAC44
	PeNAC46
	PeNAC48
	PeNAC67
	PeNAC68
	PeNAC70
	PeNAC76
	PeNAC81
	PeNAC90
osa-miR1858b	PeNAC23
	PeNAC24
	PeNAC34
	PeNAC37
	PeNAC44
	PeNAC46
	PeNAC48
	PeNAC67
	PeNAC68
	PeNAC70
	PeNAC76
	PeNAC81
	PeNAC90
osa-miR1859	PeNAC30
osa-miR1860	PeNAC6
	PeNAC11
	PeNAC24
	PeNAC28
	PeNAC29
	PeNAC62
	PeNAC66
	PeNAC73
	PeNAC75
osa-miR1861a	PeNAC17
	PeNAC20
	PeNAC81
	PeNAC85
osa-miR1861b	PeNAC35
osa-miR1861c	PeNAC5
	PeNAC18
	PeNAC62
	PeNAC67
osa-miR1861d	PeNAC8
	PeNAC10
	PeNAC11
	PeNAC16
	PeNAC17
	PeNAC20
	PeNAC36
	PeNAC43
	PeNAC48
	PeNAC85
	PeNAC92
osa-miR1861e	PeNAC7
	PeNAC23
	PeNAC39
	PeNAC65
osa-miR1861f	PeNAC35
osa-miR1861g	PeNAC8
	PeNAC70
	PeNAC92
osa-miR1861h	PeNAC11
	PeNAC23
	PeNAC59
	PeNAC92
osa-miR1861i	PeNAC35
osa-miR1861j	PeNAC11
	PeNAC23
	PeNAC59
	PeNAC92
osa-miR1861k	PeNAC7
	PeNAC23
	PeNAC39
	PeNAC65
osa-miR1861l	PeNAC35
osa-miR1861m	PeNAC7
	PeNAC23
	PeNAC39
	PeNAC65
osa-miR1861n	PeNAC5
	PeNAC35
	PeNAC37
	PeNAC39
	PeNAC52
	PeNAC65
osa-miR1861o	PeNAC17
	PeNAC20
	PeNAC81
	PeNAC85
osa-miR1862a	PeNAC6
	PeNAC32
	PeNAC37
	PeNAC46
	PeNAC54
	PeNAC62
	PeNAC90
	PeNAC92
osa-miR1862b	PeNAC6
	PeNAC32
	PeNAC37
	PeNAC46
	PeNAC54
	PeNAC62
	PeNAC90
	PeNAC92
osa-miR1862c	PeNAC6
	PeNAC32
	PeNAC37
	PeNAC46
	PeNAC54
	PeNAC62
	PeNAC90
	PeNAC92
osa-miR1862d	PeNAC1
	PeNAC18
	PeNAC49
	PeNAC67
	PeNAC75
osa-miR1862e	PeNAC1
	PeNAC14
	PeNAC18
	PeNAC37
	PeNAC57
	PeNAC67
	PeNAC68
	PeNAC73
	PeNAC82
	PeNAC83
	PeNAC94
osa-miR1862f	PeNAC1
	PeNAC5
	PeNAC6
	PeNAC9
	PeNAC23
	PeNAC24
	PeNAC29
	PeNAC32
	PeNAC37
	PeNAC40
	PeNAC41
	PeNAC46
	PeNAC54
	PeNAC60
	PeNAC62
	PeNAC75
	PeNAC78
	PeNAC82
	PeNAC85
	PeNAC90
	PeNAC92
	PeNAC93
osa-miR1862g	PeNAC1
	PeNAC5
	PeNAC6
	PeNAC9
	PeNAC23
	PeNAC24
	PeNAC29
	PeNAC32
	PeNAC37
	PeNAC40
	PeNAC41
	PeNAC46
	PeNAC54
	PeNAC60
	PeNAC62
	PeNAC75
	PeNAC78
	PeNAC82
	PeNAC85
	PeNAC90
	PeNAC92
	PeNAC93
osa-miR1863a	PeNAC6
	PeNAC24
	PeNAC41
	PeNAC60
osa-miR1863b	PeNAC41
osa-miR1863b.2	PeNAC23
	PeNAC26
	PeNAC34
	PeNAC37
	PeNAC39
	PeNAC44
	PeNAC75
	PeNAC81
osa-miR1863c	PeNAC34
	PeNAC37
	PeNAC49
	PeNAC84
osa-miR1864	PeNAC6
	PeNAC23
	PeNAC39
	PeNAC42
	PeNAC53
	PeNAC90
osa-miR1865	PeNAC3
	PeNAC5
	PeNAC22
	PeNAC33
	PeNAC37
	PeNAC68
	PeNAC70
	PeNAC75
	PeNAC76
	PeNAC80
	PeNAC89
	PeNAC93
osa-miR1866	PeNAC1
	PeNAC6
	PeNAC28
	PeNAC29
	PeNAC40
	PeNAC45
	PeNAC55
	PeNAC71
	PeNAC72
	PeNAC82
	PeNAC93
osa-miR1868	PeNAC23
osa-miR1869	PeNAC13
	PeNAC18
	PeNAC21
	PeNAC37
	PeNAC47
	PeNAC67
	PeNAC81
osa-miR1870	PeNAC12
	PeNAC23
	PeNAC45
	PeNAC53
	PeNAC59
	PeNAC70
osa-miR1871	PeNAC19
	PeNAC22
	PeNAC28
	PeNAC67
	PeNAC94
osa-miR1872	PeNAC5
	PeNAC12
	PeNAC22
	PeNAC39
	PeNAC77
	PeNAC88
osa-miR1873	PeNAC5
	PeNAC23
	PeNAC64
	PeNAC86
osa-miR1874	PeNAC23
	PeNAC28
	PeNAC34
	PeNAC36
	PeNAC83
	PeNAC85
osa-miR1875	PeNAC39
	PeNAC81
osa-miR1876	PeNAC24
	PeNAC36
	PeNAC55
	PeNAC89
osa-miR1877	PeNAC11
	PeNAC13
	PeNAC15
	PeNAC17
	PeNAC18
	PeNAC29
	PeNAC40
	PeNAC44
	PeNAC70
	PeNAC88
osa-miR1878	PeNAC18
	PeNAC34
	PeNAC44
	PeNAC48
	PeNAC67
osa-miR1879	PeNAC1
	PeNAC10
	PeNAC14
	PeNAC16
	PeNAC19
	PeNAC34
	PeNAC37
	PeNAC68
	PeNAC70
	PeNAC73
	PeNAC77
	PeNAC81
	PeNAC88
	PeNAC93
osa-miR1881	PeNAC11
	PeNAC69
	PeNAC72
	PeNAC84
osa-miR1882a	PeNAC5
	PeNAC41
	PeNAC57
	PeNAC60
	PeNAC71
	PeNAC74
osa-miR1882b	PeNAC5
	PeNAC41
	PeNAC57
	PeNAC60
	PeNAC71
	PeNAC74
osa-miR1882c	PeNAC5
	PeNAC41
	PeNAC57
	PeNAC60
	PeNAC71
	PeNAC74
osa-miR1882d	PeNAC5
	PeNAC41
	PeNAC57
	PeNAC60
	PeNAC71
	PeNAC74
osa-miR1882e	PeNAC1
	PeNAC5
	PeNAC18
	PeNAC37
	PeNAC41
	PeNAC57
	PeNAC60
	PeNAC71
	PeNAC74
	PeNAC81
osa-miR1882f	PeNAC5
	PeNAC41
	PeNAC57
	PeNAC60
	PeNAC71
	PeNAC74
osa-miR1882g	PeNAC5
	PeNAC41
	PeNAC57
	PeNAC60
	PeNAC71
	PeNAC74
osa-miR1882h	PeNAC5
	PeNAC41
	PeNAC57
	PeNAC60
	PeNAC71
	PeNAC74
osa-miR1883a	PeNAC59
osa-miR1883b	PeNAC59
osa-miR2055	PeNAC1
	PeNAC15
	PeNAC26
	PeNAC32
	PeNAC38
	PeNAC41
	PeNAC44
	PeNAC47
	PeNAC56
	PeNAC60
	PeNAC69
	PeNAC74
osa-miR2090	PeNAC13
	PeNAC15
	PeNAC29
	PeNAC90
osa-miR2091	PeNAC13
	PeNAC35
	PeNAC43
	PeNAC94
osa-miR2092	PeNAC14
	PeNAC20
	PeNAC70
	PeNAC77
osa-miR2093	PeNAC28
	PeNAC44
	PeNAC58
	PeNAC67
	PeNAC70
	PeNAC85
osa-miR2094	PeNAC10
	PeNAC17
	PeNAC24
	PeNAC32
	PeNAC45
	PeNAC75
	PeNAC90
	PeNAC93
osa-miR2095	PeNAC22
	PeNAC29
	PeNAC41
	PeNAC44
	PeNAC59
	PeNAC75
	PeNAC81
	PeNAC93
osa-miR2096	PeNAC13
	PeNAC23
	PeNAC32
	PeNAC43
	PeNAC73
	PeNAC88
	PeNAC90
osa-miR2097	PeNAC3
	PeNAC6
	PeNAC12
	PeNAC24
	PeNAC26
	PeNAC27
	PeNAC37
	PeNAC44
	PeNAC45
	PeNAC49
	PeNAC60
	PeNAC65
	PeNAC67
	PeNAC74
	PeNAC75
	PeNAC81
osa-miR2098	PeNAC1
	PeNAC10
	PeNAC16
	PeNAC41
	PeNAC67
osa-miR2099	PeNAC5
	PeNAC17
	PeNAC23
	PeNAC34
	PeNAC37
	PeNAC38
	PeNAC45
	PeNAC51
	PeNAC70
	PeNAC77
	PeNAC88
osa-miR2100	PeNAC57
	PeNAC81
osa-miR2101	PeNAC11
	PeNAC24
	PeNAC27
	PeNAC29
	PeNAC34
	PeNAC38
	PeNAC66
	PeNAC73
	PeNAC75
	PeNAC92
	PeNAC93
osa-miR2102	PeNAC15
	PeNAC26
	PeNAC44
	PeNAC56
	PeNAC90
osa-miR2103	PeNAC68
	PeNAC90
osa-miR2104	PeNAC22
	PeNAC37
	PeNAC49
osa-miR2105	PeNAC6
	PeNAC23
	PeNAC24
	PeNAC39
	PeNAC52
	PeNAC54
	PeNAC76
	PeNAC81
	PeNAC82
	PeNAC92
osa-miR2106	PeNAC11
	PeNAC34
	PeNAC92
osa-miR2118a	PeNAC41
	PeNAC52
	PeNAC73
osa-miR2118b	PeNAC11
	PeNAC28
	PeNAC52
osa-miR2118c	PeNAC28
	PeNAC52
osa-miR2118d	PeNAC30
osa-miR2118e	PeNAC11
	PeNAC30
	PeNAC69
osa-miR2118f	PeNAC52
osa-miR2118g	PeNAC11
	PeNAC28
	PeNAC77
osa-miR2118h	PeNAC6
	PeNAC52
osa-miR2118i	PeNAC11
	PeNAC52
	PeNAC77
osa-miR2118j	PeNAC52
osa-miR2118k	PeNAC6
	PeNAC52
osa-miR2118l	PeNAC9
	PeNAC19
	PeNAC39
	PeNAC77
osa-miR2118m	PeNAC52
osa-miR2118n	PeNAC11
	PeNAC28
	PeNAC52
osa-miR2118p	PeNAC30
osa-miR2118q	PeNAC28
	PeNAC52
osa-miR2118r	PeNAC11
	PeNAC30
	PeNAC69
osa-miR2120	PeNAC44
	PeNAC67
osa-miR2122	PeNAC1
	PeNAC6
	PeNAC24
	PeNAC55
	PeNAC94
osa-miR2275a	PeNAC29
	PeNAC37
	PeNAC44
	PeNAC88
	PeNAC92
osa-miR2275b	PeNAC29
	PeNAC37
	PeNAC44
	PeNAC88
	PeNAC92
osa-miR2275c	PeNAC11
	PeNAC34
	PeNAC37
	PeNAC44
	PeNAC55
	PeNAC57
	PeNAC70
	PeNAC71
	PeNAC81
	PeNAC86
	PeNAC94
osa-miR2275d	PeNAC20
	PeNAC22
	PeNAC23
	PeNAC29
	PeNAC31
	PeNAC37
	PeNAC59
	PeNAC88
	PeNAC90
osa-miR2863a	PeNAC20
	PeNAC34
	PeNAC72
	PeNAC88
	PeNAC94
osa-miR2863b	PeNAC1
	PeNAC34
	PeNAC37
	PeNAC39
	PeNAC70
	PeNAC77
	PeNAC82
osa-miR2863c	PeNAC14
	PeNAC34
osa-miR2864.1	PeNAC5
	PeNAC12
	PeNAC28
	PeNAC39
	PeNAC41
	PeNAC52
	PeNAC58
	PeNAC60
	PeNAC73
osa-miR2864.2	PeNAC1
	PeNAC8
	PeNAC13
	PeNAC20
	PeNAC23
	PeNAC24
	PeNAC34
	PeNAC37
	PeNAC59
	PeNAC61
	PeNAC68
	PeNAC83
	PeNAC88
	PeNAC90
	PeNAC93
osa-miR2865	PeNAC16
	PeNAC89
osa-miR2866	PeNAC6
	PeNAC29
	PeNAC37
	PeNAC40
	PeNAC49
	PeNAC67
	PeNAC68
	PeNAC69
	PeNAC71
	PeNAC74
	PeNAC75
	PeNAC81
	PeNAC84
osa-miR2867	PeNAC37
	PeNAC77
	PeNAC81
osa-miR2868	PeNAC20
	PeNAC41
	PeNAC44
	PeNAC52
	PeNAC58
	PeNAC60
	PeNAC62
	PeNAC75
	PeNAC90
	PeNAC93
osa-miR2869	PeNAC5
	PeNAC11
	PeNAC22
osa-miR2870	PeNAC40
	PeNAC58
	PeNAC68
	PeNAC69
	PeNAC72
osa-miR2871a	PeNAC18
	PeNAC23
	PeNAC41
	PeNAC44
	PeNAC53
	PeNAC67
	PeNAC69
	PeNAC70
	PeNAC75
	PeNAC86
	PeNAC92
	PeNAC93
	PeNAC94
osa-miR2871b	PeNAC18
	PeNAC41
	PeNAC44
	PeNAC67
	PeNAC69
	PeNAC70
	PeNAC75
	PeNAC92
	PeNAC93
	PeNAC94
osa-miR2872	PeNAC24
	PeNAC34
	PeNAC52
	PeNAC74
osa-miR2873a	PeNAC1
	PeNAC11
	PeNAC14
	PeNAC23
	PeNAC32
	PeNAC49
	PeNAC70
	PeNAC92
osa-miR2873b	PeNAC53
	PeNAC62
osa-miR2873c	PeNAC12
	PeNAC29
	PeNAC34
	PeNAC37
	PeNAC81
osa-miR2874	PeNAC12
	PeNAC22
	PeNAC41
	PeNAC70
	PeNAC77
	PeNAC90
osa-miR2875	PeNAC6
	PeNAC29
	PeNAC36
	PeNAC38
	PeNAC41
	PeNAC47
	PeNAC75
	PeNAC92
osa-miR2876	PeNAC5
	PeNAC14
	PeNAC17
	PeNAC37
	PeNAC60
	PeNAC81
osa-miR2877	PeNAC36
	PeNAC37
	PeNAC42
	PeNAC83
osa-miR2878	PeNAC12
	PeNAC18
	PeNAC20
	PeNAC34
	PeNAC37
	PeNAC44
	PeNAC58
	PeNAC67
	PeNAC68
	PeNAC71
	PeNAC77
	PeNAC81
	PeNAC94
osa-miR2879	PeNAC23
	PeNAC33
	PeNAC39
	PeNAC41
	PeNAC51
	PeNAC62
osa-miR2905	PeNAC62
	PeNAC75
	PeNAC93
osa-miR2907a	PeNAC24
osa-miR2907b	PeNAC24
osa-miR2907c	PeNAC24
osa-miR2907d	PeNAC24
osa-miR2918	PeNAC17
	PeNAC37
	PeNAC39
	PeNAC55
osa-miR2919	PeNAC3
	PeNAC5
	PeNAC8
	PeNAC11
	PeNAC23
	PeNAC24
	PeNAC26
	PeNAC29
	PeNAC37
	PeNAC44
	PeNAC45
	PeNAC46
	PeNAC55
	PeNAC67
	PeNAC74
	PeNAC76
	PeNAC77
	PeNAC80
	PeNAC85
	PeNAC86
	PeNAC90
osa-miR2920	PeNAC19
	PeNAC24
	PeNAC54
	PeNAC75
osa-miR2921	PeNAC37
	PeNAC52
	PeNAC62
	PeNAC74
	PeNAC88
	PeNAC90
osa-miR2922	PeNAC57
	PeNAC62
	PeNAC73
	PeNAC81
osa-miR2923	PeNAC34
	PeNAC62
	PeNAC72
	PeNAC75
	PeNAC77
	PeNAC81
	PeNAC93
osa-miR2924	PeNAC11
	PeNAC82
osa-miR2925	PeNAC5
	PeNAC6
	PeNAC15
	PeNAC24
	PeNAC26
	PeNAC29
	PeNAC32
	PeNAC34
	PeNAC50
	PeNAC59
	PeNAC70
	PeNAC77
	PeNAC82
	PeNAC84
osa-miR2926	PeNAC2
	PeNAC3
	PeNAC13
	PeNAC22
	PeNAC32
	PeNAC45
	PeNAC48
	PeNAC62
	PeNAC73
	PeNAC89
osa-miR2927	PeNAC1
	PeNAC17
	PeNAC19
	PeNAC23
	PeNAC36
	PeNAC46
	PeNAC62
	PeNAC89
	PeNAC91
	PeNAC94
osa-miR2928	PeNAC1
	PeNAC15
	PeNAC19
	PeNAC29
	PeNAC37
	PeNAC39
	PeNAC44
	PeNAC66
	PeNAC69
	PeNAC74
	PeNAC83
	PeNAC88
osa-miR2929	PeNAC5
	PeNAC29
	PeNAC70
	PeNAC88
	PeNAC90
osa-miR2930	PeNAC12
	PeNAC22
	PeNAC34
	PeNAC78
	PeNAC82
osa-miR2931	PeNAC23
	PeNAC37
	PeNAC67
	PeNAC69
	PeNAC81
	PeNAC84
osa-miR2932	PeNAC14
	PeNAC22
	PeNAC76
osa-miR319a	PeNAC13
	PeNAC16
	PeNAC20
	PeNAC34
	PeNAC58
	PeNAC85
	PeNAC89
osa-miR319b	PeNAC16
	PeNAC20
	PeNAC34
	PeNAC85
	PeNAC89
osa-miR390	PeNAC11
	PeNAC28
	PeNAC41
	PeNAC67
	PeNAC75
	PeNAC76
	PeNAC90
osa-miR393a	PeNAC23
	PeNAC46
	PeNAC72
osa-miR393b	PeNAC18
	PeNAC23
	PeNAC46
	PeNAC72
osa-miR394	PeNAC49
	PeNAC74
	PeNAC75
osa-miR395a	PeNAC3
	PeNAC36
	PeNAC37
osa-miR395b	PeNAC5
	PeNAC36
	PeNAC37
	PeNAC76
osa-miR395c	PeNAC3
	PeNAC5
	PeNAC14
	PeNAC20
	PeNAC34
	PeNAC36
	PeNAC37
	PeNAC67
	PeNAC74
	PeNAC76
osa-miR395d	PeNAC5
	PeNAC36
	PeNAC37
	PeNAC76
osa-miR395e	PeNAC5
	PeNAC36
	PeNAC37
	PeNAC76
osa-miR395f	PeNAC5
	PeNAC17
	PeNAC22
	PeNAC28
	PeNAC35
	PeNAC62
	PeNAC74
	PeNAC75
	PeNAC83
	PeNAC87
	PeNAC88
osa-miR395g	PeNAC5
	PeNAC36
	PeNAC37
	PeNAC76
osa-miR395h	PeNAC5
	PeNAC36
	PeNAC37
	PeNAC76
osa-miR395i	PeNAC5
	PeNAC36
	PeNAC37
	PeNAC76
osa-miR395j	PeNAC5
	PeNAC36
	PeNAC37
	PeNAC76
osa-miR395k	PeNAC5
	PeNAC36
	PeNAC37
	PeNAC76
osa-miR395l	PeNAC5
	PeNAC36
	PeNAC37
	PeNAC76
osa-miR395m	PeNAC5
	PeNAC36
	PeNAC37
	PeNAC76
osa-miR395n	PeNAC5
	PeNAC36
	PeNAC37
	PeNAC76
osa-miR395o	PeNAC3
	PeNAC5
	PeNAC20
	PeNAC34
	PeNAC37
	PeNAC44
	PeNAC67
	PeNAC76
	PeNAC87
osa-miR395p	PeNAC5
	PeNAC36
	PeNAC37
	PeNAC76
osa-miR395q	PeNAC5
	PeNAC36
	PeNAC37
	PeNAC76
osa-miR395r	PeNAC5
	PeNAC36
	PeNAC37
	PeNAC76
osa-miR395s	PeNAC5
	PeNAC36
	PeNAC37
	PeNAC76
osa-miR395t	PeNAC3
	PeNAC14
	PeNAC41
	PeNAC45
	PeNAC67
	PeNAC76
	PeNAC79
osa-miR395u	PeNAC3
	PeNAC37
	PeNAC45
	PeNAC70
	PeNAC76
osa-miR395v	PeNAC20
	PeNAC41
	PeNAC70
	PeNAC76
	PeNAC79
osa-miR395w	PeNAC11
	PeNAC15
	PeNAC29
	PeNAC34
	PeNAC36
	PeNAC44
	PeNAC71
	PeNAC75
	PeNAC90
	PeNAC93
osa-miR395x	PeNAC5
	PeNAC10
	PeNAC11
	PeNAC20
	PeNAC22
	PeNAC34
	PeNAC90
osa-miR395y	PeNAC5
	PeNAC36
	PeNAC37
	PeNAC76
osa-miR396a	PeNAC70
	PeNAC72
osa-miR396b	PeNAC70
	PeNAC72
osa-miR396c	PeNAC26
	PeNAC45
	PeNAC57
	PeNAC86
	PeNAC92
osa-miR396d	PeNAC7
	PeNAC35
	PeNAC90
osa-miR396e	PeNAC7
	PeNAC19
	PeNAC24
	PeNAC63
	PeNAC81
	PeNAC90
osa-miR396f	PeNAC18
	PeNAC35
	PeNAC49
	PeNAC56
	PeNAC70
	PeNAC90
osa-miR396g	PeNAC7
	PeNAC35
	PeNAC90
osa-miR396h	PeNAC7
	PeNAC35
	PeNAC90
osa-miR3979	PeNAC5
	PeNAC22
	PeNAC23
	PeNAC35
	PeNAC37
	PeNAC55
	PeNAC72
	PeNAC74
	PeNAC81
	PeNAC85
osa-miR397a	PeNAC8
	PeNAC26
	PeNAC44
	PeNAC49
	PeNAC59
	PeNAC78
osa-miR397b	PeNAC8
	PeNAC26
	PeNAC44
	PeNAC50
	PeNAC67
	PeNAC77
	PeNAC78
	PeNAC89
	PeNAC92
osa-miR3980a	PeNAC15
	PeNAC42
	PeNAC55
	PeNAC57
	PeNAC64
osa-miR3980b	PeNAC15
	PeNAC42
	PeNAC55
	PeNAC57
	PeNAC64
osa-miR3981	PeNAC22
	PeNAC29
	PeNAC37
	PeNAC56
	PeNAC62
	PeNAC81
	PeNAC90
osa-miR3982	PeNAC66
osa-miR398a	PeNAC40
	PeNAC59
	PeNAC71
osa-miR399a	PeNAC92
osa-miR399b	PeNAC92
osa-miR399c	PeNAC92
osa-miR399d	PeNAC41
osa-miR399j	PeNAC41
	PeNAC67
osa-miR408	PeNAC4
	PeNAC11
	PeNAC22
	PeNAC24
	PeNAC29
	PeNAC45
	PeNAC52
	PeNAC55
	PeNAC60
	PeNAC67
	PeNAC78
	PeNAC82
	PeNAC84
	PeNAC90
osa-miR413	PeNAC29
	PeNAC62
	PeNAC74
	PeNAC84
osa-miR414	PeNAC6
	PeNAC9
	PeNAC20
	PeNAC22
	PeNAC24
	PeNAC29
	PeNAC30
	PeNAC34
	PeNAC38
	PeNAC59
	PeNAC70
osa-miR415	PeNAC6
	PeNAC24
	PeNAC74
	PeNAC75
osa-miR416	PeNAC8
	PeNAC11
[truncated: 1,281 more rows]
