# Supplementary material for: Genome-Wide Investigation of the NAC Gene Family and Its Potential Association with the Secondary Cell Wall in Moso Bamboo
Source: Biomolecules. 2019 Oct 14;9(10):609. doi: 10.3390/biom9100609 (PMC6843218; doi:10.3390/biom9100609)
Supplement: Supplementary file 1 [file biomolecules-09-00609-s001.zip › Supplementary files/Table S4.xlsx]

## Sheet: Sheet1
Table S4. Different types of miRNAs found in the same PeNAC.
Gene	miRNA
PeNAC1	osa-miR1437b
	osa-miR1438
	osa-miR1439
	osa-miR1440b
	osa-miR156a
	osa-miR156b
	osa-miR156c
	osa-miR156d
	osa-miR156e
	osa-miR156f
	osa-miR156g
	osa-miR156h
	osa-miR156i
	osa-miR156j
	osa-miR159a.2
	osa-miR166g
	osa-miR166h
	osa-miR169r
	osa-miR1850.1
	osa-miR1853
	osa-miR1862d
	osa-miR1862e
	osa-miR1862f
	osa-miR1862g
	osa-miR1866
	osa-miR1879
	osa-miR1882e
	osa-miR2055
	osa-miR2098
	osa-miR2122
	osa-miR2863b
	osa-miR2864.2
	osa-miR2873a
	osa-miR2927
	osa-miR2928
	osa-miR418
	osa-miR5076
	osa-miR5081
	osa-miR5144
	osa-miR5147
	osa-miR529b
	osa-miR5488
	osa-miR5494
	osa-miR5495
	osa-miR5501
	osa-miR5512a
	osa-miR5512b
	osa-miR5524
	osa-miR5526
	osa-miR5543
	osa-miR5804
	osa-miR6253
	osa-miR815a
	osa-miR815b
	osa-miR815c
PeNAC2	osa-miR2926
	osa-miR444b.2
	osa-miR444c.2
	osa-miR5075
PeNAC3	osa-miR1426
	osa-miR156k
	osa-miR1848
	osa-miR1850.2
	osa-miR1850.3
	osa-miR1865
	osa-miR2097
	osa-miR2919
	osa-miR2926
	osa-miR395a
	osa-miR395c
	osa-miR395o
	osa-miR395t
	osa-miR395u
	osa-miR5145
	osa-miR5526
	osa-miR5788
	osa-miR7694
PeNAC4	osa-miR164a
	osa-miR164b
	osa-miR164d
	osa-miR164e
	osa-miR164f
	osa-miR1851
	osa-miR408
	osa-miR5513
	osa-miR5522
	osa-miR5539a
	osa-miR5539b
	osa-miR5806
	osa-miR5830
PeNAC5	osa-miR1320
	osa-miR1437b
	osa-miR156a
	osa-miR156b
	osa-miR156c
	osa-miR156d
	osa-miR156e
	osa-miR156f
	osa-miR156g
	osa-miR156h
	osa-miR156i
	osa-miR156j
	osa-miR166a
	osa-miR166c
	osa-miR166d
	osa-miR166e
	osa-miR166l
	osa-miR1850.1
	osa-miR1850.2
	osa-miR1857
	osa-miR1861c
	osa-miR1861n
	osa-miR1862f
	osa-miR1862g
	osa-miR1865
	osa-miR1872
	osa-miR1873
	osa-miR1882a
	osa-miR1882b
	osa-miR1882c
	osa-miR1882d
	osa-miR1882e
	osa-miR1882f
	osa-miR1882g
	osa-miR1882h
	osa-miR2099
	osa-miR2864.1
	osa-miR2869
	osa-miR2876
	osa-miR2919
	osa-miR2925
	osa-miR2929
	osa-miR395b
	osa-miR395c
	osa-miR395d
	osa-miR395e
	osa-miR395f
	osa-miR395g
	osa-miR395h
	osa-miR395i
	osa-miR395j
	osa-miR395k
	osa-miR395l
	osa-miR395m
	osa-miR395n
	osa-miR395o
	osa-miR395p
	osa-miR395q
	osa-miR395r
	osa-miR395s
	osa-miR395x
	osa-miR395y
	osa-miR3979
	osa-miR444d.3
	osa-miR5081
	osa-miR5144
	osa-miR5149
	osa-miR5150
	osa-miR5157a
	osa-miR5157b
	osa-miR5161
	osa-miR530
	osa-miR5492
	osa-miR5493
	osa-miR5499
	osa-miR5510
	osa-miR5517
	osa-miR5525
	osa-miR5535
	osa-miR5542
	osa-miR5543
	osa-miR5788
	osa-miR5817
	osa-miR5823
	osa-miR5828
	osa-miR5834
	osa-miR7693
	osa-miR810b.2
	osa-miR815a
	osa-miR815b
	osa-miR815c
PeNAC6	osa-miR1320
	osa-miR1425
	osa-miR156a
	osa-miR156b
	osa-miR156c
	osa-miR156d
	osa-miR156e
	osa-miR156f
	osa-miR156g
	osa-miR156h
	osa-miR156i
	osa-miR156j
	osa-miR156k
	osa-miR156l
	osa-miR169i
	osa-miR171c
	osa-miR171f
	osa-miR171i
	osa-miR1852
	osa-miR1860
	osa-miR1862a
	osa-miR1862b
	osa-miR1862c
	osa-miR1862f
	osa-miR1862g
	osa-miR1863a
	osa-miR1864
	osa-miR1866
	osa-miR2097
	osa-miR2105
	osa-miR2118h
	osa-miR2118k
	osa-miR2122
	osa-miR2866
	osa-miR2875
	osa-miR2925
	osa-miR414
	osa-miR415
	osa-miR418
	osa-miR426
	osa-miR5079a
	osa-miR5079b
	osa-miR528
	osa-miR529b
	osa-miR5518
	osa-miR5519
	osa-miR5807
	osa-miR6252
	osa-miR7695
	osa-miR812r
	osa-miR827
PeNAC7	osa-miR1319a
	osa-miR1856
	osa-miR1861e
	osa-miR1861k
	osa-miR1861m
	osa-miR396d
	osa-miR396e
	osa-miR396g
	osa-miR396h
	osa-miR5523
	osa-miR6249a
	osa-miR6249b
	osa-miR820a
	osa-miR820b
	osa-miR820c
PeNAC8	osa-miR1429
	osa-miR1431
	osa-miR160f
	osa-miR1848
	osa-miR1850.2
	osa-miR1861d
	osa-miR1861g
	osa-miR2864.2
	osa-miR2919
	osa-miR397a
	osa-miR397b
	osa-miR416
	osa-miR418
	osa-miR5079a
	osa-miR5079b
	osa-miR5501
	osa-miR5789
	osa-miR812n
	osa-miR820a
	osa-miR820b
	osa-miR820c
PeNAC9	osa-miR1428a
	osa-miR164c
	osa-miR1862f
	osa-miR1862g
	osa-miR2118l
	osa-miR414
	osa-miR5144
	osa-miR530
	osa-miR5492
	osa-miR5501
	osa-miR5823
	osa-miR5832
	osa-miR6246
PeNAC10	osa-miR1437b
	osa-miR1846c
	osa-miR1861d
	osa-miR1879
	osa-miR2094
	osa-miR2098
	osa-miR395x
	osa-miR426
	osa-miR5082
	osa-miR5144
	osa-miR5492
	osa-miR5523
	osa-miR812o
	osa-miR812q
PeNAC11	osa-miR166k
	osa-miR169i
	osa-miR171e
	osa-miR1846a
	osa-miR1846b
	osa-miR1849
	osa-miR1850.2
	osa-miR1850.3
	osa-miR1853
	osa-miR1857
	osa-miR1860
	osa-miR1861d
	osa-miR1861h
	osa-miR1861j
	osa-miR1877
	osa-miR1881
	osa-miR2101
	osa-miR2106
	osa-miR2118b
	osa-miR2118e
	osa-miR2118g
	osa-miR2118i
	osa-miR2118n
	osa-miR2118r
	osa-miR2275c
	osa-miR2869
	osa-miR2873a
	osa-miR2919
	osa-miR2924
	osa-miR390
	osa-miR395w
	osa-miR395x
	osa-miR408
	osa-miR416
	osa-miR444a
	osa-miR444d.1
	osa-miR5075
	osa-miR5338
	osa-miR5340
	osa-miR5491
	osa-miR5501
	osa-miR5525
	osa-miR5797
	osa-miR5802
	osa-miR5804
	osa-miR5821
	osa-miR5830
	osa-miR5832
	osa-miR6253
PeNAC12	osa-miR164a
	osa-miR164b
	osa-miR164d
	osa-miR164e
	osa-miR164f
	osa-miR172a
	osa-miR172d
	osa-miR1870
	osa-miR1872
	osa-miR2097
	osa-miR2864.1
	osa-miR2873c
	osa-miR2874
	osa-miR2878
	osa-miR2930
	osa-miR5340
	osa-miR5500
	osa-miR815a
	osa-miR815b
	osa-miR815c
PeNAC13	osa-miR166k
	osa-miR167d
	osa-miR1846a
	osa-miR1846b
	osa-miR1846c
	osa-miR1846d
	osa-miR1850.1
	osa-miR1852
	osa-miR1853
	osa-miR1869
	osa-miR1877
	osa-miR2090
	osa-miR2091
	osa-miR2096
	osa-miR2864.2
	osa-miR2926
	osa-miR319a
	osa-miR444d.3
	osa-miR5079a
	osa-miR5079b
	osa-miR5144
	osa-miR5153
	osa-miR5161
	osa-miR5162
	osa-miR5500
	osa-miR5525
	osa-miR5792
	osa-miR5802
	osa-miR5821
	osa-miR5824
	osa-miR5837.2
	osa-miR7694
PeNAC14	osa-miR1429
	osa-miR1437b
	osa-miR1850.3
	osa-miR1853
	osa-miR1862e
	osa-miR1879
	osa-miR2092
	osa-miR2863c
	osa-miR2873a
	osa-miR2876
	osa-miR2932
	osa-miR395c
	osa-miR395t
	osa-miR5073
	osa-miR5083
	osa-miR5147
	osa-miR5487
	osa-miR5492
	osa-miR5512a
	osa-miR5512b
	osa-miR5525
	osa-miR5537
	osa-miR5788
	osa-miR5817
	osa-miR5827
	osa-miR6247
	osa-miR820a
	osa-miR820b
	osa-miR820c
PeNAC15	osa-miR1428a
	osa-miR1428e
	osa-miR1428f
	osa-miR1428g
	osa-miR1850.1
	osa-miR1857
	osa-miR1877
	osa-miR2055
	osa-miR2090
	osa-miR2102
	osa-miR2925
	osa-miR2928
	osa-miR395w
	osa-miR3980a
	osa-miR3980b
	osa-miR5486
	osa-miR5503
	osa-miR5542
	osa-miR5814
	osa-miR5816
PeNAC16	osa-miR1861d
	osa-miR1879
	osa-miR2098
	osa-miR2865
	osa-miR319a
	osa-miR319b
	osa-miR426
	osa-miR444d.3
	osa-miR5150
	osa-miR5798
	osa-miR6251
	osa-miR820a
	osa-miR820b
	osa-miR820c
PeNAC17	osa-miR167a
	osa-miR167b
	osa-miR167c
	osa-miR167d
	osa-miR167e
	osa-miR167f
	osa-miR167g
	osa-miR167h
	osa-miR167i
	osa-miR167j
	osa-miR168b
	osa-miR1848
	osa-miR1861a
	osa-miR1861d
	osa-miR1861o
	osa-miR1877
	osa-miR2094
	osa-miR2099
	osa-miR2876
	osa-miR2918
	osa-miR2927
	osa-miR395f
	osa-miR5075
	osa-miR5144
	osa-miR5152
	osa-miR5492
	osa-miR5501
	osa-miR5788
	osa-miR5789
	osa-miR5816
	osa-miR5823
	osa-miR5832
	osa-miR6246
PeNAC18	osa-miR156a
	osa-miR156b
	osa-miR156c
	osa-miR156d
	osa-miR156e
	osa-miR156f
	osa-miR156g
	osa-miR156h
	osa-miR156i
	osa-miR156j
	osa-miR164a
	osa-miR164b
	osa-miR164c
	osa-miR164d
	osa-miR164e
	osa-miR164f
	osa-miR166a
	osa-miR166e
	osa-miR166j
	osa-miR1857
	osa-miR1861c
	osa-miR1862d
	osa-miR1862e
	osa-miR1869
	osa-miR1877
	osa-miR1878
	osa-miR1882e
	osa-miR2871a
	osa-miR2871b
	osa-miR2878
	osa-miR393b
	osa-miR396f
	osa-miR417
	osa-miR5081
	osa-miR5338
	osa-miR5487
	osa-miR5489
	osa-miR5492
	osa-miR5494
	osa-miR5496
	osa-miR5504
	osa-miR5509
	osa-miR5512a
	osa-miR5512b
	osa-miR5814
	osa-miR5824
	osa-miR7693
	osa-miR812k
	osa-miR812l
	osa-miR812m
PeNAC19	osa-miR1426
	osa-miR1440b
	osa-miR164a
	osa-miR164b
	osa-miR164c
	osa-miR164d
	osa-miR164e
	osa-miR164f
	osa-miR166k
	osa-miR169i
	osa-miR1846a
	osa-miR1846b
	osa-miR1846c
	osa-miR1871
	osa-miR1879
	osa-miR2118l
	osa-miR2920
	osa-miR2927
	osa-miR2928
	osa-miR396e
	osa-miR416
	osa-miR435
	osa-miR5081
	osa-miR5145
	osa-miR5152
	osa-miR5506
	osa-miR5794
PeNAC20	osa-miR156a
	osa-miR156b
	osa-miR156c
	osa-miR156d
	osa-miR156e
	osa-miR156f
	osa-miR156g
	osa-miR156h
	osa-miR156i
	osa-miR156j
	osa-miR159a.1
	osa-miR159b
	osa-miR159c
	osa-miR159d
	osa-miR159e
	osa-miR169i
	osa-miR171c
	osa-miR1861a
	osa-miR1861d
	osa-miR1861o
	osa-miR2092
	osa-miR2275d
	osa-miR2863a
	osa-miR2864.2
	osa-miR2868
	osa-miR2878
	osa-miR319a
	osa-miR319b
	osa-miR395c
	osa-miR395o
	osa-miR395v
	osa-miR395x
	osa-miR414
	osa-miR5076
	osa-miR5149
	osa-miR5155
	osa-miR5497
	osa-miR5499
	osa-miR5827
	osa-miR5829
	osa-miR5837.2
	osa-miR6253
	osa-miR6255
	osa-miR812g
	osa-miR812h
	osa-miR812i
	osa-miR812j
PeNAC21	osa-miR1441
	osa-miR156j
	osa-miR160a
	osa-miR160b
	osa-miR160c
	osa-miR160d
	osa-miR160e
	osa-miR1869
	osa-miR5812
	osa-miR5832
	osa-miR6250
PeNAC22	osa-miR1319a
	osa-miR156f
	osa-miR156h
	osa-miR156j
	osa-miR156l
	osa-miR159a.1
	osa-miR159b
	osa-miR159c
	osa-miR159d
	osa-miR159e
	osa-miR166d
	osa-miR169a
	osa-miR169b
	osa-miR169c
	osa-miR169n
	osa-miR169o
	osa-miR1865
	osa-miR1871
	osa-miR1872
	osa-miR2095
	osa-miR2104
	osa-miR2275d
	osa-miR2869
	osa-miR2874
	osa-miR2926
	osa-miR2930
	osa-miR2932
	osa-miR395f
	osa-miR395x
	osa-miR3979
	osa-miR3981
	osa-miR408
	osa-miR414
	osa-miR5075
	osa-miR5082
	osa-miR5144
	osa-miR5179
	osa-miR529a
	osa-miR530
	osa-miR5486
	osa-miR5489
	osa-miR5501
	osa-miR815a
	osa-miR815b
	osa-miR815c
PeNAC23	osa-miR1424
	osa-miR1427
	osa-miR1428a
	osa-miR1428b
	osa-miR1428c
	osa-miR1428d
	osa-miR1428e
	osa-miR1438
	osa-miR1439
	osa-miR1440b
	osa-miR164c
	osa-miR168b
	osa-miR169d
	osa-miR169i
	osa-miR1858a
	osa-miR1858b
	osa-miR1861e
	osa-miR1861h
	osa-miR1861j
	osa-miR1861k
	osa-miR1861m
	osa-miR1862f
	osa-miR1862g
	osa-miR1863b.2
	osa-miR1864
	osa-miR1868
	osa-miR1870
	osa-miR1873
	osa-miR1874
	osa-miR2096
	osa-miR2099
	osa-miR2105
	osa-miR2275d
	osa-miR2864.2
	osa-miR2871a
	osa-miR2873a
	osa-miR2879
	osa-miR2919
	osa-miR2927
	osa-miR2931
	osa-miR393a
	osa-miR393b
	osa-miR3979
	osa-miR5076
	osa-miR5149
	osa-miR5160
	osa-miR529a
	osa-miR530
	osa-miR5337a
	osa-miR5491
	osa-miR5501
	osa-miR5509
	osa-miR5526
	osa-miR5541
	osa-miR5542
	osa-miR5790
	osa-miR5793
	osa-miR5801
	osa-miR5819
	osa-miR5825
	osa-miR5830
	osa-miR5836
	osa-miR6246
	osa-miR6253
	osa-miR812f
	osa-miR812g
	osa-miR812h
	osa-miR812i
	osa-miR812j
	osa-miR815a
	osa-miR815b
	osa-miR815c
PeNAC24	osa-miR1430
	osa-miR1438
	osa-miR156a
	osa-miR156b
	osa-miR156c
	osa-miR156d
	osa-miR156e
	osa-miR156f
	osa-miR156g
	osa-miR156h
	osa-miR156i
	osa-miR156j
	osa-miR156k
	osa-miR156l
	osa-miR164a
	osa-miR164b
	osa-miR164c
	osa-miR164d
	osa-miR164e
	osa-miR164f
	osa-miR171c
	osa-miR171i
	osa-miR1846c
	osa-miR1846e
	osa-miR1858a
	osa-miR1858b
	osa-miR1860
	osa-miR1862f
	osa-miR1862g
	osa-miR1863a
	osa-miR1876
	osa-miR2094
	osa-miR2097
	osa-miR2101
	osa-miR2105
	osa-miR2122
	osa-miR2864.2
	osa-miR2872
	osa-miR2907a
	osa-miR2907b
	osa-miR2907c
	osa-miR2907d
	osa-miR2919
	osa-miR2920
	osa-miR2925
	osa-miR396e
	osa-miR408
	osa-miR414
	osa-miR415
	osa-miR426
	osa-miR444b.1
	osa-miR444c.1
	osa-miR444d.3
	osa-miR5079a
	osa-miR5079b
	osa-miR5157a
	osa-miR5157b
	osa-miR528
	osa-miR5339
	osa-miR535
	osa-miR5486
	osa-miR5494
	osa-miR5507
	osa-miR5523
	osa-miR5804
	osa-miR5806
	osa-miR6252
	osa-miR7692
	osa-miR827
PeNAC25	osa-miR5082
	osa-miR5834
	osa-miR6246
PeNAC26	osa-miR1428e
	osa-miR1428f
	osa-miR1428g
	osa-miR1863b.2
	osa-miR2055
	osa-miR2097
	osa-miR2102
	osa-miR2919
	osa-miR2925
	osa-miR396c
	osa-miR397a
	osa-miR397b
	osa-miR438
	osa-miR5072
	osa-miR528
	osa-miR5337a
	osa-miR5814
	osa-miR815a
	osa-miR815b
	osa-miR815c
	osa-miR821a
	osa-miR821b
	osa-miR821c
PeNAC27	osa-miR1431
	osa-miR1439
	osa-miR167c
	osa-miR1848
	osa-miR2097
	osa-miR2101
	osa-miR528
	osa-miR529a
	osa-miR5339
	osa-miR5490
	osa-miR5517
	osa-miR7692
PeNAC28	osa-miR1437b
	osa-miR159a.2
	osa-miR1857
	osa-miR1860
	osa-miR1866
	osa-miR1871
	osa-miR1874
	osa-miR2093
	osa-miR2118b
	osa-miR2118c
	osa-miR2118g
	osa-miR2118n
	osa-miR2118q
	osa-miR2864.1
	osa-miR390
	osa-miR395f
	osa-miR435
	osa-miR5079a
	osa-miR5079b
	osa-miR5148a
	osa-miR5148b
	osa-miR5148c
	osa-miR5150
	osa-miR5338
	osa-miR5487
	osa-miR5506
	osa-miR5508
	osa-miR5521
	osa-miR5543
	osa-miR5792
	osa-miR5794
	osa-miR5820
	osa-miR5828
	osa-miR6252
PeNAC29	osa-miR1424
	osa-miR1425
	osa-miR1426
	osa-miR1428a
	osa-miR1428b
	osa-miR1428c
	osa-miR1428d
	osa-miR1428e
	osa-miR1438
	osa-miR1439
	osa-miR1440b
	osa-miR156a
	osa-miR156b
	osa-miR156c
	osa-miR156d
	osa-miR156e
	osa-miR156f
	osa-miR156g
	osa-miR156h
	osa-miR156i
	osa-miR156j
	osa-miR156l
	osa-miR164a
	osa-miR164b
	osa-miR164c
	osa-miR164d
	osa-miR164e
	osa-miR164f
	osa-miR169f.2
	osa-miR169i
	osa-miR1856
	osa-miR1857
	osa-miR1860
	osa-miR1862f
	osa-miR1862g
	osa-miR1866
	osa-miR1877
	osa-miR2090
	osa-miR2095
	osa-miR2101
	osa-miR2275a
	osa-miR2275b
	osa-miR2275d
	osa-miR2866
	osa-miR2873c
	osa-miR2875
	osa-miR2919
	osa-miR2925
	osa-miR2928
	osa-miR2929
	osa-miR395w
	osa-miR3981
	osa-miR408
	osa-miR413
	osa-miR414
	osa-miR5143a
	osa-miR5143b
	osa-miR5150
	osa-miR5155
	osa-miR5157a
	osa-miR5157b
	osa-miR5159
	osa-miR5487
	osa-miR5490
	osa-miR5499
	osa-miR5512a
	osa-miR5512b
	osa-miR5519
	osa-miR5543
	osa-miR5797
	osa-miR5802
	osa-miR5807
	osa-miR5813
	osa-miR5827
	osa-miR5830
	osa-miR5837.1
	osa-miR6248
	osa-miR812o
PeNAC30	osa-miR167a
	osa-miR167b
	osa-miR167c
	osa-miR167d
	osa-miR167e
	osa-miR167f
	osa-miR167g
	osa-miR167h
	osa-miR167i
	osa-miR167j
	osa-miR1859
	osa-miR2118d
	osa-miR2118e
	osa-miR2118p
	osa-miR2118r
	osa-miR414
	osa-miR5500
	osa-miR5536
PeNAC31	osa-miR2275d
	osa-miR444a
	osa-miR5075
	osa-miR5082
PeNAC32	osa-miR156a
	osa-miR156b
	osa-miR156c
	osa-miR156d
	osa-miR156e
	osa-miR156f
	osa-miR156g
	osa-miR156h
	osa-miR156i
	osa-miR156j
	osa-miR156k
	osa-miR166a
	osa-miR166b
	osa-miR166c
	osa-miR166d
	osa-miR166f
	osa-miR166g
	osa-miR166h
	osa-miR166j
	osa-miR166m
	osa-miR169f.2
	osa-miR1862a
	osa-miR1862b
	osa-miR1862c
	osa-miR1862f
	osa-miR1862g
	osa-miR2055
	osa-miR2094
	osa-miR2096
	osa-miR2873a
	osa-miR2925
	osa-miR2926
	osa-miR7692
PeNAC33	osa-miR1437a
	osa-miR169a
	osa-miR169b
	osa-miR169c
	osa-miR169e
	osa-miR169f.1
	osa-miR169g
	osa-miR169h
	osa-miR169i
	osa-miR169j
	osa-miR169k
	osa-miR169l
	osa-miR169m
	osa-miR169r
	osa-miR1846d
	osa-miR1865
	osa-miR2879
	osa-miR5075
	osa-miR528
	osa-miR5338
PeNAC34	osa-miR1319a
	osa-miR1432
	osa-miR156k
	osa-miR156l
	osa-miR159a.1
	osa-miR159b
	osa-miR159c
	osa-miR159d
	osa-miR159e
	osa-miR166a
	osa-miR166e
	osa-miR169i
	osa-miR171c
	osa-miR172d
	osa-miR1850.2
	osa-miR1852
	osa-miR1857
	osa-miR1858a
	osa-miR1858b
	osa-miR1863b.2
	osa-miR1863c
	osa-miR1874
	osa-miR1878
	osa-miR1879
	osa-miR2099
	osa-miR2101
	osa-miR2106
	osa-miR2275c
	osa-miR2863a
	osa-miR2863b
	osa-miR2863c
	osa-miR2864.2
	osa-miR2872
	osa-miR2873c
	osa-miR2878
	osa-miR2923
	osa-miR2925
	osa-miR2930
	osa-miR319a
	osa-miR319b
	osa-miR395c
	osa-miR395o
	osa-miR395w
	osa-miR395x
	osa-miR414
	osa-miR435
	osa-miR5076
	osa-miR5149
	osa-miR5154
	osa-miR5155
	osa-miR5157a
	osa-miR5157b
	osa-miR5338
	osa-miR5340
	osa-miR5484
	osa-miR5490
	osa-miR5491
	osa-miR5492
	osa-miR5497
	osa-miR5499
	osa-miR5510
	osa-miR5527
	osa-miR5543
	osa-miR5793
	osa-miR5815
	osa-miR5823
	osa-miR5827
	osa-miR5830
	osa-miR5837.1
	osa-miR6253
	osa-miR821a
	osa-miR821b
	osa-miR821c
PeNAC35	osa-miR1435
	osa-miR156b
	osa-miR1861b
	osa-miR1861f
	osa-miR1861i
	osa-miR1861l
	osa-miR1861n
	osa-miR2091
	osa-miR395f
	osa-miR396d
	osa-miR396f
	osa-miR396g
	osa-miR396h
	osa-miR3979
	osa-miR5079a
	osa-miR5079b
	osa-miR5081
	osa-miR5156
	osa-miR5161
	osa-miR528
	osa-miR535
	osa-miR5513
	osa-miR5537
	osa-miR5800
	osa-miR5824
	osa-miR7695
PeNAC36	osa-miR1424
	osa-miR1429
	osa-miR156j
	osa-miR160a
	osa-miR160b
	osa-miR164a
	osa-miR164b
	osa-miR164d
	osa-miR164e
	osa-miR164f
	osa-miR1861d
	osa-miR1874
	osa-miR1876
	osa-miR2875
	osa-miR2877
	osa-miR2927
	osa-miR395a
	osa-miR395b
	osa-miR395c
	osa-miR395d
	osa-miR395e
	osa-miR395g
	osa-miR395h
	osa-miR395i
	osa-miR395j
	osa-miR395k
	osa-miR395l
	osa-miR395m
	osa-miR395n
	osa-miR395p
	osa-miR395q
	osa-miR395r
	osa-miR395s
	osa-miR395w
	osa-miR395y
	osa-miR535
	osa-miR5487
	osa-miR5501
	osa-miR5540
	osa-miR5816
	osa-miR5834
PeNAC37	osa-miR1429
	osa-miR1437b
	osa-miR1442
	osa-miR156a
	osa-miR156b
	osa-miR156c
	osa-miR156d
	osa-miR156e
	osa-miR156f
	osa-miR156g
	osa-miR156h
	osa-miR156i
	osa-miR156j
	osa-miR156k
	osa-miR164a
	osa-miR164b
	osa-miR164d
	osa-miR164e
	osa-miR164f
	osa-miR166b
	osa-miR166d
	osa-miR166k
	osa-miR167h
	osa-miR171f
	osa-miR171i
	osa-miR1850.2
	osa-miR1850.3
	osa-miR1851
	osa-miR1852
	osa-miR1857
	osa-miR1858a
	osa-miR1858b
	osa-miR1861n
	osa-miR1862a
	osa-miR1862b
	osa-miR1862c
	osa-miR1862e
	osa-miR1862f
	osa-miR1862g
	osa-miR1863b.2
	osa-miR1863c
	osa-miR1865
	osa-miR1869
	osa-miR1879
	osa-miR1882e
	osa-miR2097
	osa-miR2099
	osa-miR2104
	osa-miR2275a
	osa-miR2275b
	osa-miR2275c
	osa-miR2275d
	osa-miR2863b
	osa-miR2864.2
	osa-miR2866
	osa-miR2867
	osa-miR2873c
	osa-miR2876
	osa-miR2877
	osa-miR2878
	osa-miR2918
	osa-miR2919
	osa-miR2921
	osa-miR2928
	osa-miR2931
	osa-miR395a
	osa-miR395b
	osa-miR395c
	osa-miR395d
	osa-miR395e
	osa-miR395g
	osa-miR395h
	osa-miR395i
	osa-miR395j
	osa-miR395k
	osa-miR395l
	osa-miR395m
	osa-miR395n
	osa-miR395o
	osa-miR395p
	osa-miR395q
	osa-miR395r
	osa-miR395s
	osa-miR395u
	osa-miR395y
	osa-miR3979
	osa-miR3981
	osa-miR417
	osa-miR418
	osa-miR426
	osa-miR444b.2
	osa-miR444c.2
	osa-miR444f
	osa-miR5079a
	osa-miR5079b
	osa-miR5080
	osa-miR5081
	osa-miR5083
	osa-miR5145
	osa-miR5148a
	osa-miR5148b
	osa-miR5148c
	osa-miR5151
	osa-miR529a
	osa-miR529b
	osa-miR5337b
	osa-miR5492
	osa-miR5498
	osa-miR5506
	osa-miR5519
	osa-miR5522
	osa-miR5523
	osa-miR5524
	osa-miR5529
	osa-miR5532
	osa-miR5534b
	osa-miR5536
	osa-miR5537
	osa-miR5539a
	osa-miR5539b
	osa-miR5542
	osa-miR5543
	osa-miR5791
	osa-miR5814
	osa-miR5821
	osa-miR5827
	osa-miR5833
	osa-miR5837.1
	osa-miR6248
	osa-miR6251
	osa-miR6252
	osa-miR6255
	osa-miR7692
	osa-miR812r
	osa-miR814a
	osa-miR814b
	osa-miR814c
	osa-miR821a
	osa-miR821b
	osa-miR821c
	osa-miR827
PeNAC38	osa-miR1429
	osa-miR1437b
	osa-miR159a.2
	osa-miR166b
	osa-miR171f
	osa-miR1848
	osa-miR2055
	osa-miR2099
	osa-miR2101
	osa-miR2875
	osa-miR414
	osa-miR444d.3
	osa-miR5338
	osa-miR5515
	osa-miR5539a
	osa-miR5539b
	osa-miR5832
PeNAC39	osa-miR1320
	osa-miR1437a
	osa-miR1440b
	osa-miR167d
	osa-miR171b
	osa-miR171c
	osa-miR171d
	osa-miR171e
	osa-miR171f
	osa-miR1857
	osa-miR1861e
	osa-miR1861k
	osa-miR1861m
	osa-miR1861n
	osa-miR1863b.2
	osa-miR1864
	osa-miR1872
	osa-miR1875
	osa-miR2105
	osa-miR2118l
	osa-miR2863b
	osa-miR2864.1
	osa-miR2879
	osa-miR2918
	osa-miR2928
	osa-miR418
	osa-miR444b.2
	osa-miR444c.2
	osa-miR444f
	osa-miR5161
	osa-miR5488
	osa-miR5802
	osa-miR5827
	osa-miR5830
	osa-miR5834
	osa-miR6246
	osa-miR6251
	osa-miR6254
	osa-miR812a
	osa-miR812b
	osa-miR812c
	osa-miR812d
	osa-miR812e
	osa-miR812n
	osa-miR812s
PeNAC40	osa-miR1428b
	osa-miR1428c
	osa-miR1428d
	osa-miR1428e
	osa-miR1432
	osa-miR171c
	osa-miR1857
	osa-miR1862f
	osa-miR1862g
	osa-miR1866
	osa-miR1877
	osa-miR2866
	osa-miR2870
	osa-miR398a
	osa-miR5148a
	osa-miR5148b
	osa-miR5148c
	osa-miR5339
	osa-miR5487
	osa-miR5499
	osa-miR5542
	osa-miR5794
	osa-miR5801
	osa-miR5829
	osa-miR5831
	osa-miR6248
	osa-miR815a
	osa-miR815b
	osa-miR815c
PeNAC41	osa-miR1428a
	osa-miR1437b
	osa-miR156f
	osa-miR156h
	osa-miR156l
	osa-miR167a
	osa-miR167b
	osa-miR167c
	osa-miR167d
	osa-miR167e
	osa-miR167f
	osa-miR167g
	osa-miR167h
	osa-miR167i
	osa-miR167j
	osa-miR1853
	osa-miR1854
	osa-miR1862f
	osa-miR1862g
	osa-miR1863a
	osa-miR1863b
	osa-miR1882a
	osa-miR1882b
	osa-miR1882c
	osa-miR1882d
	osa-miR1882e
	osa-miR1882f
	osa-miR1882g
	osa-miR1882h
	osa-miR2055
	osa-miR2095
	osa-miR2098
	osa-miR2118a
	osa-miR2864.1
	osa-miR2868
	osa-miR2871a
	osa-miR2871b
	osa-miR2874
	osa-miR2875
	osa-miR2879
	osa-miR390
	osa-miR395t
	osa-miR395v
	osa-miR399d
	osa-miR399j
	osa-miR418
	osa-miR437
	osa-miR443
	osa-miR5073
	osa-miR5076
	osa-miR5143a
	osa-miR5143b
	osa-miR5145
	osa-miR5151
	osa-miR5157a
	osa-miR5157b
	osa-miR5161
	osa-miR5179
	osa-miR530
	osa-miR5488
	osa-miR5490
	osa-miR5492
	osa-miR5500
	osa-miR5521
	osa-miR5523
	osa-miR5537
	osa-miR5538
	osa-miR5806
	osa-miR5820
	osa-miR5829
	osa-miR810b.2
	osa-miR812n
	osa-miR812t
	osa-miR812u
PeNAC42	osa-miR164a
	osa-miR164b
	osa-miR164d
	osa-miR164e
	osa-miR164f
	osa-miR169r
	osa-miR1864
	osa-miR2877
	osa-miR3980a
	osa-miR3980b
	osa-miR440
	osa-miR444a
	osa-miR444d.2
	osa-miR444e
	osa-miR444f
	osa-miR5077
	osa-miR5144
	osa-miR5148a
	osa-miR5148b
	osa-miR5148c
	osa-miR530
	osa-miR535
	osa-miR5501
	osa-miR5521
	osa-miR5794
PeNAC43	osa-miR168b
	osa-miR1861d
	osa-miR2091
	osa-miR2096
	osa-miR437
	osa-miR5075
	osa-miR5499
	osa-miR5833
PeNAC44	osa-miR1426
	osa-miR1439
	osa-miR164a
	osa-miR164b
	osa-miR164c
	osa-miR164d
	osa-miR164e
	osa-miR164f
	osa-miR166a
	osa-miR166c
	osa-miR166e
	osa-miR167e
	osa-miR167i
	osa-miR169f.2
	osa-miR169i
	osa-miR169r
	osa-miR171i
	osa-miR1846a
	osa-miR1846b
	osa-miR1846c
	osa-miR1846e
	osa-miR1852
	osa-miR1858a
	osa-miR1858b
	osa-miR1863b.2
	osa-miR1877
	osa-miR1878
	osa-miR2055
	osa-miR2093
	osa-miR2095
	osa-miR2097
	osa-miR2102
	osa-miR2120
	osa-miR2275a
	osa-miR2275b
	osa-miR2275c
	osa-miR2868
	osa-miR2871a
	osa-miR2871b
	osa-miR2878
	osa-miR2919
	osa-miR2928
	osa-miR395o
	osa-miR395w
	osa-miR397a
	osa-miR397b
	osa-miR417
	osa-miR444b.2
	osa-miR444c.2
	osa-miR444f
	osa-miR5082
	osa-miR5143a
	osa-miR5143b
	osa-miR5152
	osa-miR528
	osa-miR5489
	osa-miR5513
	osa-miR5525
	osa-miR5530
	osa-miR5534b
	osa-miR5536
	osa-miR5789
	osa-miR5815
	osa-miR5819
	osa-miR5830
	osa-miR6247
	osa-miR6253
	osa-miR6255
	osa-miR7692
PeNAC45	osa-miR1320
	osa-miR1429
	osa-miR1436
	osa-miR1440b
	osa-miR159c
	osa-miR159d
	osa-miR159e
	osa-miR160f
	osa-miR164c
	osa-miR166k
	osa-miR167e
	osa-miR167i
	osa-miR169i
	osa-miR171f
	osa-miR1852
	osa-miR1866
	osa-miR1870
	osa-miR2094
	osa-miR2097
	osa-miR2099
	osa-miR2919
	osa-miR2926
	osa-miR395t
	osa-miR395u
	osa-miR396c
	osa-miR408
	osa-miR418
	osa-miR5150
	osa-miR5151
	osa-miR5492
	osa-miR5501
	osa-miR5521
	osa-miR5522
	osa-miR5524
	osa-miR5543
	osa-miR5802
	osa-miR5833
	osa-miR6247
	osa-miR812o
	osa-miR812r
PeNAC46	osa-miR1440b
	osa-miR164a
	osa-miR164b
	osa-miR164c
	osa-miR164d
	osa-miR164e
	osa-miR164f
	osa-miR171f
	osa-miR1846a
	osa-miR1846b
	osa-miR1846c
	osa-miR1846e
	osa-miR1858a
	osa-miR1858b
	osa-miR1862a
	osa-miR1862b
	osa-miR1862c
	osa-miR1862f
	osa-miR1862g
	osa-miR2919
	osa-miR2927
	osa-miR393a
	osa-miR393b
	osa-miR5160
	osa-miR528
	osa-miR5490
	osa-miR5833
	osa-miR6249a
	osa-miR6249b
PeNAC47	osa-miR159a.2
	osa-miR1857
	osa-miR1869
	osa-miR2055
	osa-miR2875
	osa-miR444d.3
	osa-miR5340
	osa-miR5492
	osa-miR5493
	osa-miR5832
	osa-miR6249a
	osa-miR6249b
	osa-miR821a
	osa-miR821b
	osa-miR821c
PeNAC48	osa-miR169p
	osa-miR1858a
	osa-miR1858b
	osa-miR1861d
	osa-miR1878
	osa-miR2926
	osa-miR5075
	osa-miR5487
	osa-miR5493
	osa-miR5515
	osa-miR5819
	osa-miR5829
	osa-miR5833
	osa-miR815a
	osa-miR815b
	osa-miR815c
PeNAC49	osa-miR1425
	osa-miR159a.1
	osa-miR159b
	osa-miR159c
	osa-miR159d
	osa-miR159e
	osa-miR166a
	osa-miR166e
	osa-miR171e
	osa-miR1850.3
	osa-miR1854
	osa-miR1857
	osa-miR1862d
	osa-miR1863c
	osa-miR2097
	osa-miR2104
	osa-miR2866
	osa-miR2873a
	osa-miR394
	osa-miR396f
	osa-miR397a
	osa-miR5145
	osa-miR5529
	osa-miR5799
	osa-miR7692
	osa-miR812n
	osa-miR812s
	osa-miR821a
	osa-miR821b
	osa-miR821c
PeNAC50	osa-miR166k
	osa-miR1857
	osa-miR2925
	osa-miR397b
	osa-miR5489
	osa-miR5506
	osa-miR5805
	osa-miR812g
	osa-miR812h
	osa-miR812i
	osa-miR812j
PeNAC51	osa-miR1437b
	osa-miR166e
	osa-miR2099
	osa-miR2879
	osa-miR5144
	osa-miR5795
	osa-miR5833
PeNAC52	osa-miR1437b
	osa-miR1861n
	osa-miR2105
	osa-miR2118a
	osa-miR2118b
	osa-miR2118c
	osa-miR2118f
	osa-miR2118h
	osa-miR2118i
	osa-miR2118j
	osa-miR2118k
	osa-miR2118m
	osa-miR2118n
	osa-miR2118q
	osa-miR2864.1
	osa-miR2868
	osa-miR2872
	osa-miR2921
	osa-miR408
	osa-miR416
	osa-miR5150
	osa-miR529a
	osa-miR530
	osa-miR5338
	osa-miR5490
	osa-miR5510
	osa-miR5530
	osa-miR5537
	osa-miR5543
	osa-miR5827
	osa-miR5837.1
	osa-miR818f
PeNAC53	osa-miR160c
	osa-miR168b
	osa-miR1850.1
	osa-miR1854
	osa-miR1864
	osa-miR1870
	osa-miR2871a
	osa-miR2873b
	osa-miR5148a
	osa-miR5148b
	osa-miR5148c
	osa-miR5492
	osa-miR5494
	osa-miR5504
	osa-miR5508
	osa-miR5791
	osa-miR5817
	osa-miR5830
	osa-miR5832
PeNAC54	osa-miR1319b
	osa-miR1425
	osa-miR1426
	osa-miR159a.2
	osa-miR168a
	osa-miR172a
	osa-miR172d
	osa-miR1854
	osa-miR1862a
	osa-miR1862b
	osa-miR1862c
	osa-miR1862f
	osa-miR1862g
	osa-miR2105
	osa-miR2920
	osa-miR5075
	osa-miR5338
	osa-miR5340
	osa-miR5534a
	osa-miR5536
	osa-miR5815
	osa-miR5832
PeNAC55	osa-miR1429
	osa-miR1438
	osa-miR166g
	osa-miR167d
	osa-miR167h
	osa-miR168a
	osa-miR168b
	osa-miR171f
	osa-miR1849
	osa-miR1854
	osa-miR1866
	osa-miR1876
	osa-miR2122
	osa-miR2275c
	osa-miR2918
	osa-miR2919
	osa-miR3979
	osa-miR3980a
	osa-miR3980b
	osa-miR408
	osa-miR443
	osa-miR444a
	osa-miR444d.1
	osa-miR5076
	osa-miR530
	osa-miR5492
	osa-miR5507
	osa-miR5519
	osa-miR5543
	osa-miR5788
	osa-miR5794
	osa-miR6247
	osa-miR6248
	osa-miR6253
	osa-miR6256
	osa-miR812v
PeNAC56	osa-miR1428a
	osa-miR160f
	osa-miR2055
	osa-miR2102
	osa-miR396f
	osa-miR3981
	osa-miR5073
	osa-miR528
	osa-miR5506
	osa-miR5539a
	osa-miR5539b
	osa-miR812n
PeNAC57	osa-miR1425
	osa-miR1437b
	osa-miR1441
	osa-miR159a.2
	osa-miR160f
	osa-miR166g
	osa-miR169d
	osa-miR169e
	osa-miR169f.1
	osa-miR169g
	osa-miR169h
	osa-miR169i
	osa-miR169j
	osa-miR169k
	osa-miR169l
	osa-miR169m
	osa-miR169n
	osa-miR169o
	osa-miR169p
	osa-miR169r
	osa-miR171i
	osa-miR1848
	osa-miR1862e
	osa-miR1882a
	osa-miR1882b
	osa-miR1882c
	osa-miR1882d
	osa-miR1882e
	osa-miR1882f
	osa-miR1882g
	osa-miR1882h
	osa-miR2100
	osa-miR2275c
	osa-miR2922
	osa-miR396c
	osa-miR3980a
	osa-miR3980b
	osa-miR5076
	osa-miR5154
	osa-miR531a
	osa-miR531b
	osa-miR531c
	osa-miR5514
	osa-miR5544
	osa-miR5788
	osa-miR5802
	osa-miR5809
	osa-miR5829
PeNAC58	osa-miR1853
	osa-miR1857
	osa-miR2093
	osa-miR2864.1
	osa-miR2868
	osa-miR2870
	osa-miR2878
	osa-miR319a
	osa-miR5153
	osa-miR5788
	osa-miR5789
	osa-miR5832
	osa-miR810b.2
PeNAC59	osa-miR1426
	osa-miR1442
	osa-miR167e
	osa-miR167h
	osa-miR167i
	osa-miR1846a
	osa-miR1846b
	osa-miR1846c
	osa-miR1847.1
	osa-miR1853
	osa-miR1861h
	osa-miR1861j
	osa-miR1870
	osa-miR1883a
	osa-miR1883b
	osa-miR2095
	osa-miR2275d
	osa-miR2864.2
	osa-miR2925
	osa-miR397a
	osa-miR398a
	osa-miR414
	osa-miR417
	osa-miR437
	osa-miR444d.3
	osa-miR5144
	osa-miR5146
	osa-miR5153
	osa-miR5154
	osa-miR5161
	osa-miR5500
	osa-miR5509
	osa-miR5792
	osa-miR5836
	osa-miR5837.2
	osa-miR6254
	osa-miR6255
	osa-miR6256
PeNAC60	osa-miR1432
	osa-miR1441
	osa-miR156f
	osa-miR156h
	osa-miR156l
	osa-miR167e
	osa-miR167i
	osa-miR171i
	osa-miR1854
	osa-miR1862f
	osa-miR1862g
	osa-miR1863a
	osa-miR1882a
	osa-miR1882b
	osa-miR1882c
	osa-miR1882d
	osa-miR1882e
	osa-miR1882f
	osa-miR1882g
	osa-miR1882h
	osa-miR2055
	osa-miR2097
	osa-miR2864.1
	osa-miR2868
	osa-miR2876
	osa-miR408
	osa-miR5143a
	osa-miR5143b
	osa-miR5147
	osa-miR5148a
	osa-miR5148b
	osa-miR5148c
	osa-miR5152
	osa-miR5161
	osa-miR5179
	osa-miR530
	osa-miR5340
	osa-miR5490
	osa-miR5503
	osa-miR5513
	osa-miR5519
	osa-miR5523
	osa-miR5529
	osa-miR5542
[truncated: 1,281 more rows]
